# Supplementary material for: Targeting Heat Shock Transcription Factor 4 Enhances the Efficacy of Cabozantinib and Immune Checkpoint Inhibitors in Renal Cell Carcinoma
Source: Int J Mol Sci. 2025 Feb 19;26(4):1776. doi: 10.3390/ijms26041776 (PMC11855069; doi:10.3390/ijms26041776)
Supplement: Supplementary file 1 [file ijms-26-01776-s001.zip]

Archive with 4 entries (4 files):
- Supplementary Figures S1 and S2.pptx
- Supplementary Table S1. Cabo+siHSF4 Bliss model.xlsx
- Supplementary Table S2. Tumor volume raw data.xlsx
- Supplementary Table S3. ICI+shHSF4 Bliss model.xlsx
