# Supplementary material for: Targeting Heat Shock Transcription Factor 4 Enhances the Efficacy of Cabozantinib and Immune Checkpoint Inhibitors in Renal Cell Carcinoma
Source: Int J Mol Sci. 2025 Feb 19;26(4):1776. doi: 10.3390/ijms26041776 (PMC11855069; doi:10.3390/ijms26041776)
Supplement: Supplementary file 1 [file ijms-26-01776-s001.zip › Supplementary Table S1. Cabo+siHSF4 Bliss model.xlsx]

## Sheet: Bliss model
Supplementary Table S1. Raw data of the results of combination thrapy with siHSF4 and cabozaninib. Calculated scores of Bliss independence model was added.
cells	Lumi			ave.						Bliss model
Ctr	1468199			1.52135e+06						Yab,P = Ya + Yb -YaYb
Ctr	1550214									Yab,P	0.584945
Ctr	1301478									Yab,O < Yab,P	synergistic
Ctr	1559278
Ctr	1664733
Ctr	1584211
siHSF4	604957			754030			Ya	0.504369
siHSF4	771989
siHSF4	831621
siHSF4	795549
siHSF4	806619
siHSF4	713445
Cabo 3μM	1051383			1.27402e+06			Yb	0.162573
Cabo 3μM	1354998
Cabo 3μM	1376476
Cabo 3μM	1396419
Cabo 3μM	1158990
Cabo 3μM	1305861
Cabo3μM+siHSF4	228314			303698			Yab,O	0.800376
Cabo3μM+siHSF4	426691
Cabo3μM+siHSF4	273335
Cabo3μM+siHSF4	255880
Cabo3μM+siHSF4	319800
Cabo3μM+siHSF4	318169
