# Supplementary material for: Targeting Heat Shock Transcription Factor 4 Enhances the Efficacy of Cabozantinib and Immune Checkpoint Inhibitors in Renal Cell Carcinoma
Source: Int J Mol Sci. 2025 Feb 19;26(4):1776. doi: 10.3390/ijms26041776 (PMC11855069; doi:10.3390/ijms26041776)
Supplement: Supplementary file 1 [file ijms-26-01776-s001.zip › Supplementary Table S2. Tumor volume raw data.xlsx]

## Sheet: Sheet1
Supplementary Table S2. Raw data of the tumor size.
tumor volume	mouse		day1	day4	day7	day11	day14
Ctr	A	right	0	188.947	211.789	410.835	636.839
		left	0	186.198	233.145	291.194	650.085
	B	right	0	229.992	182.141	340.244	1235.84
		left	0	147.503	288.498	480.079	839.345
	C	right	0	202.146	295.066	700.806	1346.08
		left	0	124.178	128.365	447.674	846.968
shHSF4	A	right	0	94.0053	115.317	251.275	370.318
		left	0	106.269	129.494	284.756	592.113
	B	right	0	86.9955	169.493	240.51	561.491
		left	0	98.9079	178.061	179.612	464.491
	C	right	0	153.111	136.391	238.519	256.981
		left	0	79.7357	162.829	275.811	399.709
ICI	A	right	0	233.266	214.493	301.419	396.476
		left	0	209.959	222.576	314.333	510.693
	B	right	0	181.677	267.048	329.514	598.317
		left	0	164.309	267.834	249.65	548.589
	C	right	0	182.296	206.773	303.225	448.451
		left	0	180.607	228.085	277.926	495.59
shHSF4+ICI	A	right	0	117.207	116.777	119.414	31.7699
		left	0	102.826	143.314	113.455	112.753
	B	right	0	152.915	162.233	119.684	55.9873
		left	0	189.669	222.993	197.69	335.393
	C	right	0	113.703	116.713	97.7667	52.5549
		left	0	168.378	178.586	117.551	62.845
